# Supplementary material for: Oral manifestations in chikungunya patients: A systematic review
Source: PLoS Negl Trop Dis. 2021 Jun 10;15(6):e0009401. doi: 10.1371/journal.pntd.0009401 (PMC8191910; doi:10.1371/journal.pntd.0009401)
Supplement: S1 Data — (XLSX) [file pntd.0009401.s007.xlsx]

## Sheet: Planilha1
S6_Data. Combined proportion of oral manifestations stratified by suspected and confirmed cases
Confirmed case studies	Total number of patients included in the study	Coluna1	Oral ulcers and thrush	Gingival bleeding	Gingival pain	Herpes	TMJ arthralgia	Cervical lymphadenopathy	Bitter taste	Pigmentacions	Coluna2	Burning of oral mucosae	Difficulty with chewing	Dysphagia	Halitosis	Mouth opening pain	Excess salivation	Whitish plaque deposit in the gums	Tooth loss	Cheilitis	Glossitis	Dysgeusia	Erythema	Interdental mucosae desquamation	Gingival edema	Gingivitis
Bandyopadhyay et al. (2008)	26		2	non-occurrence	non-occurrence	1	non-occurrence	non-occurrence	non-occurrence	non-occurrence	non-occurrence	non-occurrence	non-occurrence	non-occurrence	non-occurrence	non-occurrence	non-occurrence	non-occurrence	non-occurrence	non-occurrence	non-occurrence	non-occurrence	non-occurrence	non-occurrence	non-occurrence	non-occurrence
Borgherini et al. (2007)	157		4	2	non-occurrence	non-occurrence	non-occurrence	non-occurrence	non-occurrence	non-occurrence	non-occurrence	non-occurrence	non-occurrence	non-occurrence	non-occurrence	non-occurrence	non-occurrence	non-occurrence	non-occurrence	non-occurrence	non-occurrence	non-occurrence	non-occurrence	non-occurrence	non-occurrence	non-occurrence
Chang et al. (2018)	485		non-occurrence	6	non-occurrence	non-occurrence	non-occurrence	non-occurrence	non-occurrence	non-occurrence	non-occurrence	non-occurrence	non-occurrence	non-occurrence	non-occurrence	non-occurrence	non-occurrence	non-occurrence	non-occurrence	non-occurrence	non-occurrence	non-occurrence	non-occurrence	non-occurrence	non-occurrence	non-occurrence
Casais et al. (2020)	105		15	7	1	3	non-occurrence	non-occurrence	non-occurrence	non-occurrence	non-occurrence	non-occurrence	non-occurrence	20	non-occurrence	non-occurrence	non-occurrence	non-occurrence	non-occurrence	non-occurrence	non-occurrence	non-occurrence	non-occurrence	non-occurrence	non-occurrence	non-occurrence
Dória (2019)	40		10	non-occurrence	non-occurrence	non-occurrence	4	8	3	non-occurrence		non-occurrence	non-occurrence	non-occurrence	non-occurrence	non-occurrence	non-occurrence	non-occurrence	non-occurrence	non-occurrence	non-occurrence	non-occurrence	non-occurrence	non-occurrence	non-occurrence	non-occurrence
Fatima et al. (2020)	531		56	non-occurrence	non-occurrence	non-occurrence	63	51	non-occurrence	non-occurrence		non-occurrence	non-occurrence	non-occurrence	non-occurrence	261	non-occurrence	non-occurrence	non-occurrence	non-occurrence	non-occurrence	non-occurrence	non-occurrence	non-occurrence	non-occurrence	non-occurrence
Gardner et al. (2015)	13		non-occurrence	3	non-occurrence	non-occurrence	non-occurrence	non-occurrence	non-occurrence	non-occurrence		non-occurrence	non-occurrence	non-occurrence	non-occurrence	non-occurrence	non-occurrence	non-occurrence	non-occurrence	non-occurrence	non-occurrence	non-occurrence	non-occurrence	non-occurrence	non-occurrence	non-occurrence
Heath et al. (2018)	240		non-occurrence	9	non-occurrence	non-occurrence	non-occurrence	non-occurrence	87	non-occurrence		non-occurrence	non-occurrence	non-occurrence	non-occurrence	non-occurrence	non-occurrence	non-occurrence	non-occurrence	non-occurrence	non-occurrence	non-occurrence	non-occurrence	non-occurrence	non-occurrence	non-occurrence
Katti et al. (2011)	97		18	56	56	non-occurrence	6	non-occurrence	non-occurrence	non-occurrence		56	32	32	22	12	10	8	1	non-occurrence	non-occurrence	non-occurrence	non-occurrence	non-occurrence	non-occurrence	non-occurrence
Kumar et al. (2017)	76		11	non-occurrence	non-occurrence	non-occurrence	non-occurrence	non-occurrence	non-occurrence	2		non-occurrence	non-occurrence	non-occurrence	non-occurrence	non-occurrence	non-occurrence	non-occurrence	non-occurrence	4	non-occurrence	non-occurrence	non-occurrence	non-occurrence	non-occurrence	non-occurrence
Paul et al. (2011)	100		45	non-occurrence	non-occurrence	non-occurrence	non-occurrence	non-occurrence	non-occurrence	non-occurrence		non-occurrence	non-occurrence	non-occurrence	non-occurrence	non-occurrence	non-occurrence	non-occurrence	non-occurrence	non-occurrence	17	non-occurrence	non-occurrence	non-occurrence	non-occurrence	non-occurrence
Riyaz et al. (2010)	157		22	non-occurrence	non-occurrence	non-occurrence	non-occurrence	non-occurrence	non-occurrence	non-occurrence		non-occurrence	non-occurrence	non-occurrence	non-occurrence	non-occurrence	non-occurrence	non-occurrence	non-occurrence	non-occurrence	non-occurrence	non-occurrence	non-occurrence	non-occurrence	non-occurrence	non-occurrence
Robin et al. (2010)	13		3	non-occurrence	non-occurrence	non-occurrence	non-occurrence	1	non-occurrence	non-occurrence		non-occurrence	non-occurrence	non-occurrence	non-occurrence	non-occurrence	non-occurrence	non-occurrence	non-occurrence	non-occurrence	non-occurrence	non-occurrence	non-occurrence	non-occurrence	non-occurrence	non-occurrence
Shruti et al. (2016)	44		16	non-occurrence	non-occurrence	non-occurrence	non-occurrence	non-occurrence	non-occurrence	non-occurrence		non-occurrence	non-occurrence	non-occurrence	non-occurrence	non-occurrence	non-occurrence	non-occurrence	non-occurrence	non-occurrence	non-occurrence	non-occurrence	non-occurrence	non-occurrence	non-occurrence	non-occurrence
Simon et al. (2007)	44		1	2	non-occurrence	1	7	non-occurrence	non-occurrence	non-occurrence		non-occurrence	non-occurrence	non-occurrence	non-occurrence	non-occurrence	non-occurrence	non-occurrence	non-occurrence	non-occurrence	non-occurrence	1	non-occurrence	non-occurrence	non-occurrence	non-occurrence
Sankar et al (2010)	37		32	non-occurrence	non-occurrence	non-occurrence	31	30	non-occurrence	non-occurrence		37	non-occurrence	26	non-occurrence	non-occurrence	non-occurrence	non-occurrence	non-occurrence	non-occurrence	non-occurrence	non-occurrence	34	7	100	26
Staikowsky et al. (2009)	214		1	5	non-occurrence	non-occurrence	4	non-occurrence	non-occurrence	non-occurrence		non-occurrence	non-occurrence	non-occurrence	non-occurrence	non-occurrence	non-occurrence	non-occurrence	non-occurrence	non-occurrence	non-occurrence	63	non-occurrence	non-occurrence	non-occurrence	non-occurrence
Suryawanshi et al. (2009)	87		9	non-occurrence	non-occurrence	non-occurrence	non-occurrence	8	non-occurrence	non-occurrence		non-occurrence	non-occurrence	non-occurrence	non-occurrence	non-occurrence	non-occurrence	non-occurrence	non-occurrence	non-occurrence	non-occurrence	non-occurrence	non-occurrence	non-occurrence	non-occurrence	9
Talarmin et al. (2007)	212		non-occurrence	2	non-occurrence	non-occurrence	non-occurrence	non-occurrence	non-occurrence	non-occurrence		non-occurrence	non-occurrence	non-occurrence	non-occurrence	non-occurrence	non-occurrence	non-occurrence	non-occurrence	non-occurrence	non-occurrence	62	non-occurrence	non-occurrence	non-occurrence	non-occurrence
Taubitz et al. (2007)	20		non-occurrence	1	non-occurrence	non-occurrence	non-occurrence	non-occurrence	non-occurrence	non-occurrence		non-occurrence	non-occurrence	non-occurrence	non-occurrence	non-occurrence	non-occurrence	non-occurrence	non-occurrence	non-occurrence	non-occurrence	non-occurrence	non-occurrence	non-occurrence	non-occurrence	non-occurrence
TOTAL	2672		239	93	57	5	115	98	90	2		93	32	78	22	273	10	8	1	4	17	126	34	7	100	35
Suspected cases studies	Nº Total de pacientes incluídos no estudo	Coluna1	Oral ulcers and thrush	Gingival bleeding	Gingival pain	Herpes	TMJ arthralgia	Cervical lymphadenopathy	Bitter taste	Pigmentacions	Coluna2	Burning of oral mucosae	Difficulty with chewing	Dysphagia	Halitosis	Mouth opening pain	Excess salivation	Whitish plaque deposit in the gums	Tooth loss	Cheilitis	Glossitis	Dysgeusia	Erythema	Interdental mucosae desquamation	Gingival edema	Gingivitis
Anshul et al. (2020)	150		9	non-occurrence	non-occurrence	non-occurrence	non-occurrence	non-occurrence	non-occurrence	non-occurrence		non-occurrence	non-occurrence	non-occurrence	non-occurrence	non-occurrence	non-occurrence	non-occurrence	non-occurrence	9	non-occurrence	non-occurrence	non-occurrence	non-occurrence	non-occurrence	non-occurrence
Bhat et al. (2011)	75		12	non-occurrence	non-occurrence	non-occurrence	non-occurrence	non-occurrence	non-occurrence	non-occurrence		non-occurrence	non-occurrence	non-occurrence	non-occurrence	non-occurrence	non-occurrence	non-occurrence	non-occurrence	non-occurrence	non-occurrence	non-occurrence	non-occurrence	non-occurrence	non-occurrence	non-occurrence
Inamadar et al. (2008)	145		1	non-occurrence	non-occurrence	non-occurrence	non-occurrence	non-occurrence	non-occurrence	2		non-occurrence	non-occurrence	non-occurrence	non-occurrence	non-occurrence	non-occurrence	non-occurrence	non-occurrence	non-occurrence	non-occurrence	non-occurrence	non-occurrence	non-occurrence	non-occurrence	non-occurrence
Kannan et al. (2009)	354		63	5	non-occurrence	non-occurrence	non-occurrence	non-occurrence	non-occurrence	non-occurrence		non-occurrence	non-occurrence	non-occurrence	non-occurrence	non-occurrence	non-occurrence	non-occurrence	non-occurrence	non-occurrence	non-occurrence	non-occurrence	non-occurrence	non-occurrence	non-occurrence	non-occurrence
Razmy et al. (2014)	789		73	12	non-occurrence	non-occurrence	non-occurrence	non-occurrence	non-occurrence	non-occurrence		non-occurrence	non-occurrence	non-occurrence	non-occurrence	non-occurrence	non-occurrence	non-occurrence	non-occurrence	non-occurrence	non-occurrence	non-occurrence	non-occurrence	non-occurrence	non-occurrence	non-occurrence
Singaraju et al. (2010)	110		47	non-occurrence	non-occurrence	non-occurrence	32	55	non-occurrence	non-occurrence		69	non-occurrence	27	non-occurrence	non-occurrence	non-occurrence	non-occurrence	non-occurrence	non-occurrence	non-occurrence	non-occurrence	69	1	non-occurrence	57
Suryawanshi et al. (2009)	318		31	non-occurrence	non-occurrence	non-occurrence	non-occurrence	4	non-occurrence	non-occurrence		non-occurrence	non-occurrence	non-occurrence	non-occurrence	non-occurrence	non-occurrence	non-occurrence	non-occurrence	non-occurrence	non-occurrence	non-occurrence	non-occurrence	non-occurrence	non-occurrence	31
Vijayakumar et al. ( 2011)	1913		382	non-occurrence	non-occurrence	non-occurrence	non-occurrence	non-occurrence	non-occurrence				non-occurrence		non-occurrence	non-occurrence	non-occurrence	non-occurrence	non-occurrence		non-occurrence	non-occurrence	non-occurrence	non-occurrence	non-occurrence	non-occurrence
TOTAL	3854		618	17	non-occurrence	non-occurrence	32	59	non-occurrence	2		69	non-occurrence	27	non-occurrence	non-occurrence	non-occurrence	non-occurrence	non-occurrence	9	non-occurrence	non-occurrence	69	1	non-occurrence	88
Not reported diagnosis type study	Nº Total de pacientes incluídos no estudo	Coluna1	Oral ulcers and thrush	Gingival bleeding	Gingival pain	Herpes	TMJ arthralgia	Cervical lymphadenopathy	Bitter taste	Pigmentacions	Coluna2	Burning of oral mucosae	Difficulty with chewing	Dysphagia	Halitosis	Mouth opening pain	Excess salivation	Whitish plaque deposit in the gums	Tooth loss	Cheilitis	Glossitis	Dysgeusia	Erythema	Interdental mucosae desquamation	Gingival edema	Gingivitis
Deeba et al. (2019)	1089		414	non-occurrence	non-occurrence	non-occurrence	non-occurrence	non-occurrence	non-occurrence	non-occurrence	non-occurrence	non-occurrence	non-occurrence	non-occurrence	non-occurrence	non-occurrence	non-occurrence	non-occurrence	non-occurrence	non-occurrence	non-occurrence	non-occurrence	non-occurrence	non-occurrence	non-occurrence	non-occurrence
TOTAL	1089		414	non-occurrence	non-occurrence	non-occurrence	non-occurrence	non-occurrence	non-occurrence	non-occurrence	non-occurrence	non-occurrence	non-occurrence	non-occurrence	non-occurrence	non-occurrence	non-occurrence	non-occurrence	non-occurrence	non-occurrence	non-occurrence	non-occurrence	non-occurrence	non-occurrence	non-occurrence	non-occurrence
